# Supplementary material for: Efficacy and safety of metformin in combination with chemotherapy in cancer patients without diabetes: systematic review and meta-analysis
Source: Front Oncol. 2023 Jul 20;13:1176885. doi: 10.3389/fonc.2023.1176885 (PMC10402741; doi:10.3389/fonc.2023.1176885)
Supplement: Supplementary file 3 [file Table_1.xlsx]

## Sheet: Sheet1
Author	Year	Tumor type	Country	Sample size		chemotherapeutics(with/without Metformin)	Metformin（Dose)	Age		PFS	OS	Grade 3-4 adverse reactions		ORR		DCR		CBR
				experimental	control			experimental	control			experimental	control	experimental	control	experimental	control	experimental	control
Li Li	2019	Lung cancer	China	112	111	gefitinib	2g	59.5(35-78)	59.0(32-76)	1.04(0.75–1.45)	1.15 (0.79–1.68)	26	21	64	70	95	102	/	/
Oscar Arrieta	2019	Lung cancer	Mexico	69	70	TKI	1g	60.4(13.3)	58.4(1.6)	0.60 (0.40-0.94)	0.52（0.3-0.9)	/	/	49	38	68	65	/	/
T. Tsakiridis	2020	Lung cancer	Canada	26	24	cis-platinum、radiotherapy	2g	65.9(8.1)	65.3(7.3)	2.42(1.14-5.1)	3.8(1.49-9.73)	/	/	/	/	/	/	/	/
Skinner, H	2021	Lung cancer	US	86	81	carboplatin、TAX、radiotherapy	2g	/	/	1.15(0.77-1.73)	1.03(0.64-1.68)	82	76	/	/	/	/	/	/
Yannan Zhao	2017	Breast cancer	China	30	30	exemestane/letrozole	1g	57.5(33-72)	56.5(33-73)	1.2（0.7-2.1）	1.1（0.5-2.4）	1	0	2	0	/	/	10	15
O. Nanni	2018	Breast cancer	Italy	57	65	doxorubicin、cytoxan	1g bid	57(50-68)	61(54–66)	1.09(0.75–1.58)	0.81(0.50–1.30)	31	47	27	32	/	/	/	/
Isabel Pimentel	2019	Breast cancer	Canada	22	18	anthracycline, platinum, taxane, capecitabine or vinorelbine	850mg bid	55(39-75)	57(41-73)	1.2(0.63-2.31)	1.68(0.79-3.55)	7	10			/	/	12	7
Marc Pujalte	2021	Prostatic cancer	France	50	49	docetaxel	850mg bid	70（54-84）	69（49-83）	1（0.69-1.6）	1 (0.68-1.60)	22	28	14	12	/	/	/	/
KRISTEN A	2018	Lung cancer	US	19	6	carboplatin、bevacizumab、TAX	2g	58 (37–74)	64 (55–70)	0.24（0.08-0.75）	0.48(0.17-1.32)	/	/			/	/	/	/
Rana Sayed	2015	Lung cancer	Egypt	15	15	cis-platinum、gemcitabine	0.5g	56 (44-70)	52 (37-76)	/	0.49(0.19-1.29)	/	/	7	2	0	1	/	/
guojunlan	2020	Lung cancer	China	60	60	TAX、cis-platinum、radiotherapy	2g	54.65±6.15	56.24±5.33	/	0.66(0.25-1.75)	/	/	/	/	57	48	/	/
fuyining	2021	Lung cancer	China	60	60	bevacizumab、TAX、cis-platinum、radiotherapy	0.75g	72.53±3.42	72.02±3.03	/	0.38(0.13-1.15)	/	/	/	/	51	41	/	/
wangyaqi	2017	Breast cancer	China	30	30	exemestane/letrozole	2g	67（46-78）	65（45～75）	0.83（0.44-1.56）	/	/	/	5	3	/	/	19	11
